# Supplementary material for: Impact of overexpression of cytosolic isoform of O-acetylserine sulfhydrylase on soybean nodulation and nodule metabolome
Source: Sci Rep. 2018 Feb 5;8:2367. doi: 10.1038/s41598-018-20919-8 (PMC5799319; doi:10.1038/s41598-018-20919-8)
Supplement: Supplementary file 2 — Dataset 1 [file 41598_2018_20919_MOESM2_ESM.xlsx]

## Sheet: Pathway Heat Map -nodule
	Heat map of statistically significant biochemicals profiled in the 30 day old nodules. Red and green shaded cells indicate p≤0.05 (red indicates that the mean values are significantly higher for that comparison; green values significantly lower). Light red and light green shaded cells indicate 0.05<p<0.10 (light red indicates that the mean values trend higher for that comparison; light green valu…
											Fold of Change Welch's Two-Sample t-Test		Statistical Values Welch's Two-Sample t-Test			Mean Values			% Filled Values
											Nodule		N Transgenic			N Transgenic	N Nontransgenic		N Transgenic	N Nontransgenic		Super Pathway	Sub Pathway	Chemical ID	CAS	RI	Mass
													N Nontransgenic
	Pathway Sort Order	Super Pathway	Sub Pathway	Biochemical Name	Platform	Comp ID	KEGG	PlantCyc	PUBCHEM	X	Transgenic/Nontransgenic	X	p-value	q-value	X			X			X
	7	Amino acid	Serine family (phosphoglycerate derived)	4-guanidinobutanoate	LC/MS pos	15681	C01035		500		1.02		0.5731	0.5654		0.4102	0.4018		100	100		Amino acid	Serine family (phosphoglycerate derived)	100000096	463-003;463-00-3;	1085	146.1
	9			beta-hydroxypyruvate	GC/MS	15686	C00168	OH-PYR	964		1		0.9635	0.6826		0.7117	0.7148		75	50		Amino acid	Serine family (phosphoglycerate derived)	100000055	1113-60-6;3369-79-7;	1425.1	221
	10			betaine	LC/MS pos	3141	C00719	BETAINE	247		0.93		0.2661	0.4061		0.6893	0.7409		100	100		Amino acid	Serine family (phosphoglycerate derived)	799	107-43-7;	721	118.2
	13			cysteine	GC/MS	31453	C00097	CYS	5862;6419722		2.19		0.0002	0.0048		1.7429	0.7972		100	100		Amino acid	Serine family (phosphoglycerate derived)	800	52-90-4;56-89-3;	1560.1	218
	17			glycine	GC/MS	11777	C00037	GLY	5257127;750		1.26		0.0204	0.102		0.9904	0.7851		100	100		Amino acid	Serine family (phosphoglycerate derived)	340	56-40-6;	1166	101.9
	25			N-acetylserine	GC/MS	37076		ACETYLSERINE	65249		0.59		0.1487	0.2955		1.0185	1.7341		75	100		Amino acid	Serine family (phosphoglycerate derived)	100001851	97-14-3;	1526	218
	27			O-acetylserine	GC/MS	15947	C00979	ACETYLSERINE	99478;6971051		0.49		0.0022	0.0235		0.7489	1.5425		100	100		Amino acid	Serine family (phosphoglycerate derived)	100000286	66638-22-0;	1423	174
	28			serine	GC/MS	1648	C00065	SER	5951;6857581		1.11		0.1408	0.2878		1.0622	0.9602		100	100		Amino acid	Serine family (phosphoglycerate derived)	503	56-45-1;	1389.1	204
	80			phenylalanine	LC/MS pos	64	C00079	PHE	6925665;6140		1.02		0.7629	0.6571		0.7346	0.7225		100	100		Amino acid	Aromatic amino acid metabolism (PEP derived)	460	63-91-2;	2056	166.1
	87			shikimate	GC/MS	15144	C00493	SHIKIMATE	8742		0.88		0.1374	0.2875		0.8092	0.9222		100	100		Amino acid	Aromatic amino acid metabolism (PEP derived)	100000293	138-59-0;	1758.1	204
	89			tryptophan	LC/MS pos	54	C00078	TRP	6923516;6305		1.06		0.2044	0.3507		4.5233	4.2476		100	100		Amino acid	Aromatic amino acid metabolism (PEP derived)	565	73-22-3;	2445	205.1
	91			tyrosine	LC/MS pos	1299	C00082	TYR	6057;6942100		1.02		0.6797	0.6219		0.8116	0.7995		100	100		Amino acid	Aromatic amino acid metabolism (PEP derived)	815	60-18-4;	1516	182.1
	108		Aspartate family (OAA derived)	2-aminoadipate	GC/MS	6146	C00956	CPD-468	469		1.04		0.5986	0.5758		1.0858	1.0457		100	100		Amino acid	Aspartate family (OAA derived)	381	542-32-5;1118-90-7;	1686.5	260.1
	110			3-hydroxyglutarate	GC/MS	36863			181976		1		0.9885	0.6921		1.0149	1.0179		100	100		Amino acid	Aspartate family (OAA derived)	100001146	638-18-6;	1577	259.1
	112			alanine	GC/MS	1126	C00041	L-ALPHA-ALANINE	5950;7311724		1.11		0.075	0.1985		1.0244	0.919		100	100		Amino acid	Aspartate family (OAA derived)	811	56-41-7;	1147.6	115.9
	114			asparagine	GC/MS	11398	C00152	ASN	6267;6992089		0.88		0.2042	0.3507		0.1502	0.1708		100	100		Amino acid	Aspartate family (OAA derived)	917	70-47-3;	1651.2	231
	115			aspartate	GC/MS	15996	C00049	L-ASPARTATE	5960		1.01		0.9867	0.6921		0.178	0.177		100	100		Amino acid	Aspartate family (OAA derived)	234	56-84-8;	1529.7	232
	116			beta-alanine	GC/MS	55	C00099	B-ALANINE	239;4755801		1.66		0.0012	0.0163		1.5261	0.9176		100	100		Amino acid	Aspartate family (OAA derived)	244	56-41-7;107-95-9;	1451.8	174
	118			cyano-alanine	GC/MS	35660	C02512	CPD-603	13538		1.02		0.7706	0.6571		0.5479	0.5391		100	100		Amino acid	Aspartate family (OAA derived)	100001645	6232-19-5;	1402	140.9
	120			glutarate (pentanedioate)	GC/MS	396	C00489	GLUTARATE	4418048		0.97		0.6783	0.6219		5.0475	5.2269		100	100		Amino acid	Aspartate family (OAA derived)	339	110-94-1;	1433.6	261
	123			homoserine	GC/MS	23642	C00263	HOMO-SER	12647;6971022		1.14		0.2893	0.4134		0.4928	0.4336		100	100		Amino acid	Aspartate family (OAA derived)	100000458	672-15-1;	1471	218.1
	126			lysine	GC/MS	1301	C00047	LYS	5962		0.94		0.5763	0.5654		3.0466	3.2323		100	100		Amino acid	Aspartate family (OAA derived)	407	56-87-1;	1836.7	317.2
	127			methionine	LC/MS pos	1302	C00073	MET	6992087;6137		0.94		0.3033	0.4216		0.6161	0.6534		100	100		Amino acid	Aspartate family (OAA derived)	415	63-68-3;	1252	150.1
	128			methionine sulfoxide	LC/MS pos	18374	C02989	L-Methionine-sulfoxides	158980;1548907		0.83		0.032	0.1297		0.4711	0.5687		100	100		Amino acid	Aspartate family (OAA derived)	100000039	3226-65-1;	729	166.1
	136			N-acetylmethionine	LC/MS neg	1589	C02712		448580		1.06		0.5208	0.5451		0.894	0.8443		100	100		Amino acid	Aspartate family (OAA derived)	1083	65-82-7;	1805	190.1
	145			pipecolate	GC/MS	1444	C00408		849		1.49		0.0451	0.1506		0.3822	0.2573		100	100		Amino acid	Aspartate family (OAA derived)	1025	4043-87-2;	1396.1	156
	149			S-adenosylhomocysteine (SAH)	LC/MS pos	39540	C00021	ADENOSYL-HOMO-CYS			0.92		0.4485	0.4995		0.7914	0.8563		100	100		Amino acid	Aspartate family (OAA derived)	197	979-92-0;	1480	193.2
	152			threonine	GC/MS	1284	C00188	THR	6971019;6288		1.17		0.2017	0.3507		0.7185	0.6137		100	100		Amino acid	Aspartate family (OAA derived)	564	72-19-5;	1412.3	218.1
	155			homocitrate	GC/MS	39601	C01251		439459		0.85		0.2587	0.4061		343.154	401.859		100	100		Amino acid	Aspartate family (OAA derived)	100002554	320573-06-6;	1836.8	287.1
	161		Glutamate family (alpha-ketoglutarate derived)	2-aminobutyrate	GC/MS	1577	C02261	2-Aminobutyrate	439691;6971251		1.15		0.3725	0.4699		0.3723	0.3239		75	75		Amino acid	Glutamate family (alpha-ketoglutarate derived)	1128	1492-24-6;	1215.7	130
	162			2-pyrrolidinone	GC/MS	31675			12025		1.28		0.2915	0.4134		0.3721	0.2917		100	100		Amino acid	Glutamate family (alpha-ketoglutarate derived)	100001081	616-45-5 ;	1190.9	142
	164			4-acetamidobutanoate	LC/MS pos	1558	C02946		18189		1.28		0.01	0.0683		0.3579	0.2789		100	0		Amino acid	Glutamate family (alpha-ketoglutarate derived)	1113	3025-96-5;	1724	146.1
	166			4-hydroxybutyrate (GHB)	GC/MS	34585	C00989	4-HYDROXY-BUTYRATE	10413		0.8		0.2029	0.3507		1.608	2.0124		100	100		Amino acid	Glutamate family (alpha-ketoglutarate derived)	100001507	502-85-2;	1277	233.1
	168			5-aminovalerate	LC/MS pos	18319	C00431		6992101;138		1.01		0.8098	0.6571		37.5228	36.987		100	100		Amino acid	Glutamate family (alpha-ketoglutarate derived)	100000454	660-88-8;	860	118.1
	169			arginine	LC/MS pos	1638	C00062	ARG	5246487;232		1.02		0.8161	0.6571		0.7405	0.7264		100	100		Amino acid	Glutamate family (alpha-ketoglutarate derived)	231	1119-34-2;	650	175.2
	170			argininosuccinate	LC/MS pos	15497	C03406	L-ARGININO-SUCCINATE	828		1.23		0.062	0.1808		0.4316	0.3508		100	100		Amino acid	Glutamate family (alpha-ketoglutarate derived)	232	156637-58-0;	689	291.2
	173			carboxyethyl-GABA	LC/MS pos	40007			2572		0.99		0.8185	0.6571		2.4355	2.4606		100	100		Amino acid	Glutamate family (alpha-ketoglutarate derived)	100003260	4386-03-2;	810	176.2
	174			citrulline	LC/MS pos	2132	C00327	L-CITRULLINE	833		0.93		0.3837	0.4746		0.9695	1.0422		100	100		Amino acid	Glutamate family (alpha-ketoglutarate derived)	391	372-75-8;	715	176.1
	176			dimethylarginine (SDMA + ADMA)	LC/MS pos	36808	C03626		123831		0.9		0.1278	0.2831		1.0711	1.1843		100	100		Amino acid	Glutamate family (alpha-ketoglutarate derived)	100001810	102783-24-4;	812	203.2
	178			gamma-aminobutyrate (GABA)	GC/MS	1416	C00334	4-AMINO-BUTYRATE	6992099;119		1.28		0.0348	0.1325		0.172	0.1347		100	100		Amino acid	Glutamate family (alpha-ketoglutarate derived)	141	56-12-2;	1539.7	304.1
	179			glutamate	GC/MS	57	C00025	GLT	611		1.01		0.8938	0.6624		1.9523	1.9415		100	100		Amino acid	Glutamate family (alpha-ketoglutarate derived)	561	56-86-0;	1611.9	246
	181			glutamine	GC/MS	1647	C00064	GLN	5961		1.07		0.4194	0.4879		0.1758	0.1649		100	100		Amino acid	Glutamate family (alpha-ketoglutarate derived)	563	56-85-9;	1731.4	156
	183			histidine	LC/MS neg	59	C00135	HIS	773;3651426		0.79		0.0026	0.0252		0.3807	0.4793		100	100		Amino acid	Glutamate family (alpha-ketoglutarate derived)	355	5934-29-2;	757	154.1
	187			N-acetylarginine	LC/MS pos	33953	C02562		67427;1615663		0.75		0.1833	0.3423		0.7696	1.0262		100	100		Amino acid	Glutamate family (alpha-ketoglutarate derived)	100001266	155-84-0;	1087	217.2
	188			N-acetylglutamate	LC/MS pos	15720	C00624	ACETYL-GLU	1549099		1.45		0.0004	0.0091		4.0796	2.8129		100	100		Amino acid	Glutamate family (alpha-ketoglutarate derived)	100000282	5817-08-3;	1492	190.1
	191			N-alpha-acetylornithine	LC/MS pos	32984	C00437	N-ALPHA-ACETYLORNITHINE	6992102;439232		0.94		0.0158	0.0899		11.0119	11.7531		100	100		Amino acid	Glutamate family (alpha-ketoglutarate derived)	100000285	6205-08-9;	724	175.1
	192			N-acetylproline	LC/MS pos	34387			322640		1.68		0.0029	0.0267		3.275	1.9486		100	100		Amino acid	Glutamate family (alpha-ketoglutarate derived)	100001334	1074-79-9;	2184	158.1
	195			ornithine	GC/MS	1493	C00077	L-ORNITHINE	6262		1.44		0.0243	0.1086		1.2723	0.8815		100	100		Amino acid	Glutamate family (alpha-ketoglutarate derived)	444	3184-13-2;	1763.8	141.9
	196			proline	LC/MS pos	1898	C00148	PRO	145742;6971047		1.06		0.1121	0.2603		0.9104	0.8572		100	100		Amino acid	Glutamate family (alpha-ketoglutarate derived)	480	147-85-3;	796	116.1
	205			trans-urocanate	LC/MS pos	607	C00785		736715		2.44		3.0728e-06	0.0006		1.4782	0.606		100	100		Amino acid	Glutamate family (alpha-ketoglutarate derived)	537	104-98-3;	1119	139.1
	206			N-methyl-4-aminobutyric acid	LC/MS pos	39577			1550042;70703		0.87		0.0653	0.1856		1.1291	1.2914		100	100		Amino acid	Glutamate family (alpha-ketoglutarate derived)	100003152	1119-48-8;	749.2	118.1
	207			4-hydroxy-2-oxoglutaric acid	GC/MS	40062	C01127		599		0.64		0.008	0.0572		1.5435	2.3965		100	100		Amino acid	Glutamate family (alpha-ketoglutarate derived)	100002537	1187-99-1;	1658	333.1
	216			N-delta-acetylornithine*	LC/MS pos	43249			9920500		1.09		0.346	0.457		0.4032	0.3713		100	100		Amino acid	Glutamate family (alpha-ketoglutarate derived)	100004523		836.2	175.1
	218		Branched Chain Amino Acids (OAA derived)	isoleucine	LC/MS pos	1125	C00407	ILE	791		1.19		0.0423	0.1492		0.7034	0.5918		100	100		Amino acid	Branched Chain Amino Acids (OAA derived)	376	73-32-5;	1614	132.1
	222		Branched Chain Amino Acids (pyruvate derived)	2,3-dihydroxyisovalerate	GC/MS	38276	C04039	DIOH-ISOVALERATE	677		0.94		0.6789	0.6219		0.6899	0.7369		50	100		Amino acid	Branched Chain Amino Acids (pyruvate derived)	100002417	1756-18-9;	1422	131
	229			3-methyl-2-oxobutyrate	LC/MS neg	21047	C00141	2-KETO-ISOVALERATE	49		0.72		0.4427	0.496		0.9807	1.3639		100	75		Amino acid	Branched Chain Amino Acids (pyruvate derived)	100000936	3715-29-5;	1489	115.1
	230			3-methyl-2-oxovalerate	LC/MS neg	15676	C00671	2-KETO-3-METHYL-VALERATE	47		0.85		0.243	0.3955		1.4329	1.6924		100	100		Amino acid	Branched Chain Amino Acids (pyruvate derived)	100000036	51829-07-3;	2106	129.2
	232			4-methyl-2-oxopentanoate	LC/MS neg	22116	C00233	2K-4CH3-PENTANOATE&redirect=T	70		0.85		0.1876	0.3445		1.9761	2.3367		100	100		Amino acid	Branched Chain Amino Acids (pyruvate derived)	100000551	816-66-0;	2200	129.2
	237			beta-hydroxyisovalerate	GC/MS	12129			69362		0.92		0.5311	0.5497		0.9549	1.0362		100	100		Amino acid	Branched Chain Amino Acids (pyruvate derived)	1442	625-08-1;	1251.5	130.9
	238			leucine	LC/MS pos	60	C00123	LEU	7045798;6106		1.14		0.0146	0.0894		0.9637	0.843		100	100		Amino acid	Branched Chain Amino Acids (pyruvate derived)	397	61-90-5;	1674	132.2
	239			levulinate (4-oxovalerate)	LC/MS neg	22177			11579		0.97		0.8158	0.6571		1.0812	1.1092		100	100		Amino acid	Branched Chain Amino Acids (pyruvate derived)	100000765	123-76-2;	950	115.1
	241			methylsuccinate	GC/MS	15745		CPD-2461	10349		0.98		0.7397	0.6553		1.4582	1.4926		100	100		Amino acid	Branched Chain Amino Acids (pyruvate derived)	2051	498-21-5;	1362.1	261
	247			valine	LC/MS pos	1649	C00183	VAL	6971018;6287		1.2		0.041	0.149		0.6291	0.5228		100	100		Amino acid	Branched Chain Amino Acids (pyruvate derived)	566	72-18-4;	1040	118.1
	248			2-isopropylmalate	GC/MS	15667	C02504	3-CARBOXY-3-HYDROXY-ISOCAPROATE	77		1		0.9334	0.676		1.4515	1.4542		100	100		Amino acid	Branched Chain Amino Acids (pyruvate derived)	100000409	3237-44-3;	1578.1	275.1
	250		Amines and polyamines	5-methylthioadenosine (MTA)	LC/MS pos	1419	C00170	5-METHYLTHIOADENOSINE	439176		1.1		0.4379	0.496		1.7118	1.5588		100	100		Amino acid	Amines and polyamines	212	2457-80-9;	2427	298.1
	257		Glutathione metabolism	5-oxoproline	LC/MS neg	1494	C01879	5-OXOPROLINE	7405		2.87		1.8382e-05	0.0018		3.039	1.058		100	100		Amino acid	Glutathione metabolism	1021	98-79-3;	744	128.2
	269	Carbohydrate	Glycolysis	1,3-dihydroxyacetone	GC/MS	35981	C00184		670		0.8		0.019	0.1006		0.8776	1.0969		100	100		Carbohydrate	Glycolysis	100000143	96-26-4;62147-49-3;	1349	306.1
	271			1,6-anhydroglucose	GC/MS	21049			11412545		0.98		0.7888	0.6571		1.2325	1.2554		100	100		Carbohydrate	Glycolysis	100000939	498-07-7;	1679.5	204.1
	278			fructose-6-phosphate	GC/MS	12021	C05345	FRUCTOSE-6P			0.84		0.5479	0.555		0.4574	0.5458		100	100		Carbohydrate	Glycolysis	1232	103213-47-4;	1994.9	315.1
	279			glucose	GC/MS	20488	C00031	CPD-3607	79025		0.74		0.0209	0.102		0.9185	1.2388		100	100		Carbohydrate	Glycolysis	572	50-99-7;	1866.8	217.1
	283			glycerate	GC/MS	1572	C00258	GLYCERATE	752		1.06		0.5014	0.5305		0.7125	0.6729		100	100		Carbohydrate	Glycolysis	1052	600-19-1;	1360.7	189
	285			lactate	GC/MS	527	C00186	L-LACTATE	612		1.23		0.0072	0.0546		1.137	0.9212		100	100		Carbohydrate	Glycolysis	482	79-33-4;	1102.8	116.9
	289			pyruvate	GC/MS	599	C00022	PYRUVATE	107735		0.93		0.4052	0.4824		2.1041	2.261		100	100		Carbohydrate	Glycolysis	823	127-17-3;	1130.6	217
	293		TCA cycle	alpha-ketoglutarate	GC/MS	528	C00026	2-ketoglutarate	51		0.69		0.0787	0.1999		1.4262	2.0791		100	100		Carbohydrate	TCA cycle	93	305-72-6;328-50-7;22202-68-2;	1601.5	347.1
	295			citrate	LC/MS neg	1564	C00158	CIT	311		0.89		0.3114	0.4267		0.0537	0.0606		100	100		Carbohydrate	TCA cycle	1124	77-92-9;	591	191.1
	296			fumarate	GC/MS	1643	C00122	FUM			0.97		0.8103	0.6571		4.4135	4.5544		100	100		Carbohydrate	TCA cycle	330	100-17-8;	1382.1	245
	298			malate	GC/MS	1303	C00149	MAL	525		0.79		0.0187	0.1006		0.8994	1.1407		100	100		Carbohydrate	TCA cycle	409	6915-15-7;	1502	233
	302			succinate	GC/MS	1437	C00042	SUC	1110		1.04		0.5599	0.5642		1.0569	1.0165		100	100		Carbohydrate	TCA cycle	252	110-15-6;	1348	247
	320		Photorespiration	glycolate (hydroxyacetate)	GC/MS	15737	C00160	GLYCOLLATE	3698251;757		1.02		0.8369	0.6591		0.9616	0.9396		100	100		Carbohydrate	Photorespiration	203	79-14-1;	1119	177
	334		Amino sugar and nucleotide sugar	arabitol	GC/MS	38075	C00474		94154		1.08		0.7279	0.6479		0.496	0.4596		100	100		Carbohydrate	Amino sugar and nucleotide sugar	100000012	7643-75-6;	1687.5	307.1
	335			arabonate	GC/MS	37516			122045		1.32		0.0237	0.1086		9.8603	7.4598		100	100		Carbohydrate	Amino sugar and nucleotide sugar	100001937	7643-75-7;	1736	292.1
	337			erythritol	GC/MS	20699	C00503	2-C-METHYL-D-ERYTHRITOL-4-PHOSPHATE			0.77		0.2768	0.4087		0.3484	0.4521		100	100		Carbohydrate	Amino sugar and nucleotide sugar	100000846	149-32-6;	1517.5	217
	338			erythronate*	GC/MS	33477			2781043		0.98		0.828	0.6571		0.8082	0.8263		100	100		Carbohydrate	Amino sugar and nucleotide sugar	100001320	88759-55-1;	1546.9	292.1
	339			fucose	GC/MS	15821	C02095	D-FUCOSE	3034656		1		0.9467	0.6778		1.3531	1.3532		100	100		Carbohydrate	Amino sugar and nucleotide sugar	918	2438-80-4;	1682.2	204
	340			gluconate	GC/MS	587	C00257	GLUCONATE	10690		0.98		0.8094	0.6571		1.1444	1.164		100	100		Carbohydrate	Amino sugar and nucleotide sugar	338	527-07-1;	1879.4	333
	341			maltol	GC/MS	38299	C11918		8369		1.13		0.5809	0.5654		5.0026	4.4339		100	100		Carbohydrate	Amino sugar and nucleotide sugar	100002362	118-71-8;	1326	183
	351			N-acetylglucosamine	GC/MS	15095	C00140	N-acetyl-D-glucosamine	24139		1.11		0.2667	0.4061		1.0842	0.9737		100	100		Carbohydrate	Amino sugar and nucleotide sugar	100000281	7512-17-6;	1903.3	245
	359			ribitol	GC/MS	15772	C00474				1.25		0.0332	0.1319		0.44	0.3518		100	100		Carbohydrate	Amino sugar and nucleotide sugar	100000406	488-81-3;	1692.4	217
	361			ribose	GC/MS	12080	C00121	RIBOSE	5311110		1.19		0.0346	0.1325		2.871	2.4226		100	100		Carbohydrate	Amino sugar and nucleotide sugar	914	50-69-1;	1639.2	204
	364			threitol	GC/MS	35854	C16884	CPD-6995	169019		0.93		0.3599	0.4664		2.3411	2.5253		100	100		Carbohydrate	Amino sugar and nucleotide sugar	100001419	2418-52-2;	1513	217.1
	371			xylonate	GC/MS	35638	C05411		6602431		1.5		0.0006	0.0103		3.0304	2.0176		100	100		Carbohydrate	Amino sugar and nucleotide sugar	100001627	73686-31-7;	1722	292
	372			xylose	GC/MS	15835	C00181	XYLOSE	95259		1.32		0.0158	0.0899		1.6082	1.2176		100	100		Carbohydrate	Amino sugar and nucleotide sugar	826	609-06-3;	1723.9	204
	381		Inositol metabolism	chiro-inositol	GC/MS	43245		CPD-8052			0.85		0.0277	0.12		0.9128	1.0762		100	100		Carbohydrate	Inositol metabolism	100001859	643-12-9;	1857	265
	382			inositol 1-phosphate (I1P)	GC/MS	1481	C04006	1-L-MYO-INOSITOL-1-P			0.88		0.5741	0.5654		0.3543	0.4047		100	100		Carbohydrate	Inositol metabolism	370	106032-59-1;	2057.8	318.1
	385			myo-inositol	GC/MS	19934	C00137	MYO-INOSITOL			0.85		0.05	0.1537		0.3263	0.3836		100	100		Carbohydrate	Inositol metabolism	363	87-89-8;	1924.9	217
	389			ononitol	GC/MS	43246	C06352	4-METHYL-MYO-INOSITOL			1.01		0.9221	0.6729		14.5563	14.4754		100	100		Carbohydrate	Inositol metabolism	100001861	6090-97-7;	1856	247
	390			pinitol	GC/MS	37086	C03844	CPD-8046			1.03		0.5783	0.5654		0.6434	0.6262		100	100		Carbohydrate	Inositol metabolism	100001860	10284-63-6;	1773	318.1
	391			scyllo-inositol	GC/MS	32379	C06153	CPD-8050			0.8		0.3399	0.4528		991.683	1238.12		100	100		Carbohydrate	Inositol metabolism	100001215	488-59-5;	1893.8	318.2
	400		Sucrose, glucose,fructose metabolism	3-deoxyoctulosonate	GC/MS	15942		KDO	4636210		0.9		0.1167	0.2678		4.5975	5.1013		100	100		Carbohydrate	Sucrose, glucose,fructose metabolism	100000095	103404-70-2;	1942	373.2
	410			erythrose	GC/MS	27753	C01796		94176		1.19		0.688	0.6219		1.2018	1.0084		100	100		Carbohydrate	Sucrose, glucose,fructose metabolism	100001042	583-50-6;	1431.1	217.1
	413			fructose	GC/MS	577	C00095	Fructose	5984		0.59		0.0036	0.0299		0.4996	0.8447		100	100		Carbohydrate	Sucrose, glucose,fructose metabolism	878	57-48-7;	1758	217
	425			glucono-1,5-lactone	GC/MS	32355	C00198	GLC-D-LACTONE	7027		1.05		0.8592	0.6624		1.0355	0.9905		100	100		Carbohydrate	Sucrose, glucose,fructose metabolism	100000945	90-80-2;	1838	275.1
	436			maltose	GC/MS	15804	C00208	MALTOSE	439341		0.68		0.0113	0.0743		0.1218	0.1792		100	100		Carbohydrate	Sucrose, glucose,fructose metabolism	913	6363-53-7;	2176.2	204.1
	441			mannitol	GC/MS	15335	C00392	MANNITOL	6251		1.06		0.3878	0.4749		1.1149	1.0538		100	100		Carbohydrate	Sucrose, glucose,fructose metabolism	100000277	69-65-8;	1839	319.1
	445			mannose-6-phosphate	GC/MS	1469	C00275	MANNOSE-6P			0.9		0.5456	0.555		0.6638	0.7391		100	100		Carbohydrate	Sucrose, glucose,fructose metabolism	294	70442-25-0;104872-94-8;	2004.6	387.1
	454			raffinose	LC/MS neg	586	C00492	CPD-1099	439242		0.93		0.6643	0.6219		0.0696	0.0752		100	75		Carbohydrate	Sucrose, glucose,fructose metabolism	879	17629-30-0;	997	503.2
	461			sucrose	LC/MS neg	1519	C00089	SUCROSE	5988		0.7		0.0007	0.0103		0.1125	0.1608		100	100		Carbohydrate	Sucrose, glucose,fructose metabolism	935	57-50-1;	875	341.2
	482		C5 branched dibasic acid metabolism	citraconate	GC/MS	18367	C02226		643798;638129		0.99		0.8909	0.6624		1.6942	1.7063		100	100		Carbohydrate	C5 branched dibasic acid metabolism	100000450	498-23-7;	1382	259
	483			citramalate	GC/MS	22158	C00815		1081		1.09		0.2428	0.3955		1.5159	1.3942		100	100		Carbohydrate	C5 branched dibasic acid metabolism	100000998	6236-10-8;	1490.7	247
	485	Lipids	Free Fatty Acid	traumatic acid	LC/MS neg	42964			5283028		1.08		0.38	0.4731		1.0609	0.9861		100	100		Lipids	Free Fatty Acid	100004226	6402-36-4;	2877	227.2
	494			2-hydroxyglutarate	GC/MS	37253	C02630	CPD-381	43		0.87		0.0917	0.2268		2.2665	2.6068		100	100		Lipids	Free fatty acid	100002070	40951-21-1;	1576	247
	496			2-hydroxypalmitate	LC/MS neg	35675			92836		0.67		0.1324	0.2865		0.8074	1.1967		100	100		Lipids	Free fatty acid	100001579	764-67-0;	5508	271.3
	497			2-hydroxystearate	LC/MS neg	17945	C03045		69417		0.8		0.2687	0.4061		0.8576	1.0717		100	100		Lipids	Free fatty acid	1239	629-22-1;	5705	299.4
	504			3-hydroxypropanoate	GC/MS	42103	C01013	3-HYDROXY-PROPIONATE	5459847		0.89		0.2282	0.384		1.0231	1.1481		100	100		Lipids	Free fatty acid	115	503-66-2;	1187.1	177.1
	509			4-hydroxy-2-nonenal	LC/MS pos	38309			1693		0.87		0.3916	0.4749		0.679	0.7779		100	100		Lipids	Free fatty acid	143	75899-68-2;	4537	157.2
	519			8-hydroxyoctanoate	LC/MS neg	21239			69820		0.81		0.0223	0.1063		1.1699	1.4496		100	100		Lipids	Free fatty acid	100000956	764-89-6;	2323	159.1
	520			adipate	GC/MS	21134	C06104	ADIPATE	196		0.97		0.8087	0.6571		1.066	1.1014		100	100		Lipids	Free fatty acid	100000863	124-04-9;	1520	110.9
	528			arachidate (20:0)	GC/MS	1118	C06425	ARACHIDIC_ACID	10467		1.06		0.5441	0.555		1.9218	1.8106		100	100		Lipids	Free fatty acid	893	506-30-9;	2071.2	369.3
	530			azelate (nonanedioate)	LC/MS neg	18362	C08261		2266		0.97		0.4201	0.4879		4.8454	4.9743		100	100		Lipids	Free fatty acid	2029	123-99-9;	1322	187.2
	531			behenate (22:0)	GC/MS	12125	C08281	DOCOSANOATE	8215		0.8		0.1896	0.3445		1.9572	2.4487		100	100		Lipids	Free fatty acid	314	112-85-6;	2143	397.4
	534			caproate (6:0)	LC/MS neg	32489	C01585		8892		1.02		0.8247	0.6571		1.1058	1.0842		100	100		Lipids	Free fatty acid	926	142-62-1;	2766	115.2
	535			caprylate (8:0)	LC/MS neg	32492	C06423	CPD-195	379		0.76		0.039	0.1458		0.9463	1.2481		100	100		Lipids	Free fatty acid	932	124-07-2;	4367	143.2
	537			cis-vaccenate (18:1n7)	GC/MS	33970	C08367	CPD-9247	5282761		0.96		0.621	0.5885		3.426	3.5848		100	100		Lipids	Free fatty acid	100001228	506-17-2;	1987	339.3
	541			dihomo-linoleate (20:2n6)	LC/MS neg	17805	C16525		6439848		1.25		0.0974	0.2371		1.2343	0.9879		100	100		Lipids	Free fatty acid	1231	2091-39-6;	5722	307.3
	550			eicosenoate (20:1n9 or 11)	LC/MS neg	33587		CPD-12189			1.03		0.8197	0.6571		1.2545	1.2221		100	100		Lipids	Free fatty acid	100001335		5955	309.4
	556			ethylmalonate	GC/MS	15765			11756		1.11		0.1339	0.2866		0.6412	0.5762		100	100		Lipids	Free fatty acid	2054	601-75-2;	1317.6	217.1
	568			linoleate (18:2n6)	LC/MS neg	1105	C01595	LINOLEIC_ACID	5280450		1.04		0.8235	0.6571		1.8615	1.7946		100	100		Lipids	Free fatty acid	180	60-33-3;	5533	279.3
	569			linolenate [alpha or gamma; (18:3n3 or 6)]	LC/MS neg	34035	C06427	CPD-8117			0.9		0.3908	0.4749		3.5194	3.8926		100	100		Lipids	Free fatty acid	100001337		5450	277.3
	570			malonate (propanedioate)	LC/MS neg	15872	C00383	MALONATE	867		0.93		0.3715	0.4699		4.6898	5.0202		100	100		Lipids	Free fatty acid	818	141-82-2;26522-22-85-0;	606	103.2
	571			margarate (17:0)	LC/MS neg	1121			10465		0.74		0.0466	0.1531		1.7355	2.357		100	100		Lipids	Free fatty acid	891	506-12-7;	5733	269.3
	584			oleate (18:1n9)	GC/MS	1359	C00712	OLEATE-CPD	445639		1.39		0.0446	0.1506		0.4559	0.3274		100	100		Lipids	Free fatty acid	442	112-80-1;	1984.4	339.2
	586			palmitate (16:0)	LC/MS neg	1336	C00249	PALMITATE	985		0.8		0.1073	0.2522		0.9922	1.2404		100	100		Lipids	Free fatty acid	424	57-10-3;	5619	255.3
	587			palmitoleate (16:1n7)	LC/MS neg	33447	C08362	CPD-9245	445638		1.17		0.2032	0.3507		1.2871	1.0958		100	100		Lipids	Free fatty acid	452	373-49-9;	5477	253.3
	596			stearate (18:0)	LC/MS neg	1358	C01530	STEARIC_ACID	5281		0.89		0.2874	0.4134		0.9416	1.0522		100	100		Lipids	Free fatty acid	439	57-11-4;	5886	283.4
	612			hexadecanedioate	LC/MS neg	35678		CPD-10511	10459		0.99		0.8855	0.6624		1.0032	1.0091		100	100		Lipids	Free fatty acid	100001614	505-54-4;	4650	285.2
	633		Fatty acid amide	oleic ethanolamide	LC/MS neg	38102			5283454		1.16		0.4707	0.518		2.3713	2.0505		100	100		Lipids	Fatty acid amide	1137	11-58-0;111-58-0;	6553	324.5
	641		Oxylipins	13-HODE + 9-HODE	LC/MS neg	37752					1.01		0.8881	0.6624		6.205	6.1312		100	100		Lipids	Oxylipins	100002196		5270	295.2
	645			9,10-hydroxyoctadec-12(Z)-enoic acid	LC/MS neg	38399	C14828		9966640		1.1		0.2931	0.4134		0.4711	0.4294		100	100		Lipids	Oxylipins	179	263399-34-4;	5177	313.3
	646			13S-hydroperoxy-9Z,11E,15Z-octadecatrienoate	LC/MS pos	39621			5497123		0.84		0.0245	0.1086		1.0567	1.2593		100	100		Lipids	Oxylipins	100002984	67597-26-6;	5239.4	328.2
	648			12,13-epoxy-9-keto-10(trans)-octadecenoate	LC/MS pos	39620					0.8		0.3235	0.437		3.5631	4.4389		100	100		Lipids	Oxylipins	100002986	478931-82-7;	5305.8	311.2
	672		Glycerolipids	1-linoleoylglycerol (1-monolinolein)	LC/MS neg	27447			5283469		1.35		0.1206	0.2734		1.6551	1.2239		100	100		Lipids	Glycerolipids	100001040	2277-28-3;	6226	279.2
	675			1-oleoylglycerol (1-monoolein)	LC/MS neg	21184			5283468		0.95		0.7926	0.6571		0.7771	0.8213		100	100		Lipids	Glycerolipids	100000924	111-03-5;	6457	281.4
	678			1-palmitoylglycerol (1-monopalmitin)	GC/MS	21127			14900		0.89		0.2147	0.365		1.0239	1.1446		100	100		Lipids	Glycerolipids	100000827	542-44-9;	2119.5	371.3
	680			1-stearoylglycerol (1-monostearin)	GC/MS	21188	D01947		24699		0.94		0.7517	0.6571		0.7865	0.8399		100	100		Lipids	Glycerolipids	100000932	123-94-4;31566-31-1;	2186.6	399.4
	683			2-linoleoylglycerol (2-monolinolein)	LC/MS neg	32506			5365676		1.64		0.0767	0.1999		2.2272	1.3556		100	100		Lipids	Glycerolipids	100000987	3443-82-1;	5988	279.3
	685			2-oleoylglycerol (2-monoolein)	LC/MS neg	21232			5319879		0.93		0.5818	0.5654		1.1238	1.2106		100	100		Lipids	Glycerolipids	100000943	3443-84-3;	6364.3	281.4
	686			2-palmitoylglycerol (2-monopalmitin)	LC/MS neg	33419			123409		0.93		0.4404	0.496		1.1399	1.2309		100	100		Lipids	Glycerolipids	100001048	23470-00-0;	6112.6	255.4
	693			1-behenoylglycerol (1-monobehenin)	GC/MS	34433			5362585		0.63		0.0435	0.1506		0.7908	1.2571		100	100		Lipids	Glycerolipids	100001430	30233-64-8;	2306	455.4
	696			glycerol	GC/MS	15122	C00116	GLYCEROL	753		0.99		0.7991	0.6571		1.5265	1.5462		100	100		Lipids	Glycerolipids	1254	56-81-5;	1311	205
	706			1-oleoylglycerophosphoethanolamine	LC/MS neg	35628			9547071		1.27		0.4089	0.4837		0.8697	0.6828		100	100		Lipids	Phospholipids	100001569	89576-29-4;	5928	478.3
	710			1-palmitoylglycerophosphocholine (16:0)	LC/MS pos	33955		2-Acylglycero-Phosphocholines	86554		0.98		0.9279	0.6745		0.9033	0.9207		100	100		Lipids	Phospholipids	100001263	17364-16-8;	5671	496.4
	711			1-palmitoylglycerophosphoethanolamine	LC/MS neg	35631		2-Lysophosphatidylcholines	9547069		1.21		0.4193	0.4879		1.0762	0.8876		100	100		Lipids	Phospholipids	100001567		5940	452.3
	712			1-palmitoylglycerophosphoinositol*	LC/MS neg	35305					2.78		0.0025	0.0247		0.8252	0.2971		100	100		Lipids	Phospholipids	100001655		5573	571.3
	714			1-stearoylglycerophosphocholine (18:0)	LC/MS pos	33961			497299		0.71		0.3008	0.4213		0.2692	0.3815		50	75		Lipids	Phospholipids	100001271	19420-57-6;	5844	524.4
	719			2-oleoylglycerophosphocholine*	LC/MS pos	35254					1.76		0.0782	0.1999		1.2635	0.7185		100	100		Lipids	Phospholipids	100001556		5640	522.4
	720			2-oleoylglycerophosphoethanolamine*	LC/MS neg	35687					0.94		0.8059	0.6571		0.6633	0.7035		100	100		Lipids	Phospholipids	100001651		5848	478.3
	726			glycerol 3-phosphate (G3P)	GC/MS	15365	C00093	GLYCEROL-3P	754		1		0.9561	0.682		0.3595	0.3583		100	100		Lipids	Phospholipids	100000258	29849-82-9;	1719.7	357.1
	728			glycerophosphorylcholine (GPC)	LC/MS pos	15990	C00670	SN-3-GLYCEROPHOSPHOCHOLINE	657272		1.04		0.5306	0.5497		0.9347	0.8976		100	100		Lipids	Phospholipids	100000269	28319-77-9;	694	258.1
	735			phosphoethanolamine	GC/MS	12102	C00346	PHOSPHORYL-ETHANOLAMINE	5232324;1015		1					0.4874	0.4874		0	0		Lipids	Phospholipids	1026	1071-23-4;	1577.3	299.1
	758		Choline metabolism	choline phosphate	LC/MS pos	34396	C00588	PHOSPHORYL-CHOLINE	135437		1.47		6.887e-05	0.0022		1.1151	0.7601		100	100		Lipids	Choline metabolism	267	72556-74-2;	695	184.1
	759			ethanolamine	GC/MS	1497	C00189	ETHANOL-AMINE			1.35		0.0197	0.1013		1.6855	1.249		100	100		Lipids	Choline metabolism	420	141-43-5;	1304	174.1
	770		Sphingolipid	phytosphingosine	LC/MS pos	1510	C12144	PHYTOSPINGOSINE			0.95		0.7666	0.6571		0.9998	1.0482		100	100		Lipids	Sphingolipid	469	554-62-1;	5189	318.4
	775		Sterols	3-hydroxy-3-methylglutarate	GC/MS	531	C03761		5459993		0.85		0.0415	0.149		0.891	1.0477		100	100		Lipids	Sterols	112	503-49-1;	1598.2	247
	778			beta-sitosterol	GC/MS	27414	C01753	CPD-4143	222284		0.88		0.0821	0.2057		2.894	3.2896		100	100		Lipids	Sterols	100001033	83-46-5;	2380.8	357.4
	781			campesterol	GC/MS	39511	C01789	CPD-707	173183		0.78		0.0291	0.1204		1.5689	2.0075		100	100		Lipids	Sterols	100001269	474-62-4;	2353	343.4
	802			stigmasterol	GC/MS	21183	C05442	CPD-4162	5280794		0.99		0.9641	0.6826		2.0648	2.0754		100	100		Lipids	Sterols	100000923	83-48-7;	2359	255.3
	805		Cutin and cuticular	acetoacetate	GC/MS	33963	C00164	3-KETOBUTYRATE	96		1.1		0.4302	0.496		4.4216	4.0228		100	100		Lipids	Cutin and cuticular	1218	3483-11-2;	1285	231.1
	808			16-hydroxypalmitate	LC/MS neg	39609	C18218	16-HYDROXYPALMITATE	10466		1.12		0.2661	0.4061		1.1121	0.9894		100	100		Lipids	Cutin and cuticular	100002953	506-13-8;	5232	271.3
	827	Cofactors, Prosthetic Groups, Electron Carriers	CoA metabolism	pantothenate	LC/MS pos	1508	C00864	PANTOTHENATE	6613		1.05		0.2633	0.4061		1.1646	1.114		100	100		Cofactors, Prosthetic Groups, Electron Carriers	CoA metabolism	1024	137-08-6;	2218	220.1
	837		Nicotinate and nicotinamide metabolism	nicotinamide	LC/MS pos	594	C00153	NIACINAMIDE	936		1.12		0.5958	0.5758		1.3118	1.1715		100	100		Cofactors, Prosthetic Groups, Electron Carriers	Nicotinate and nicotinamide metabolism	432	98-92-0;	1267	123.1
	843			nicotinamide riboside*	LC/MS pos	33013	C03150	NICOTINAMIDE_RIBOSE			0.84		0.1489	0.2955		0.966	1.1503		100	100		Cofactors, Prosthetic Groups, Electron Carriers	Nicotinate and nicotinamide metabolism	100001310	1341-23-7;	955	255.1
	844			nicotianamine	LC/MS pos	43026	C05324		9882882		0.86		0.0284	0.1203		0.9975	1.1601		100	100		Cofactors, Prosthetic Groups, Electron Carriers	Nicotinate and nicotinamide metabolism	100004035	34441-14-0;	645	304.2
	845			nicotinate	GC/MS	1504	C00253	NIACINE	938		1.18		0.0494	0.1537		15.7683	13.3337		100	100		Cofactors, Prosthetic Groups, Electron Carriers	Nicotinate and nicotinamide metabolism	567	59-67-6;	1334.1	180
	848			nicotinate ribonucleoside*	LC/MS pos	33471	C05841	NICOTINAMIDE_RIBOSE	161233		0.79		0.1708	0.322		0.6395	0.8104		100	100		Cofactors, Prosthetic Groups, Electron Carriers	Nicotinate and nicotinamide metabolism	100001316	2625-49-2;	1105	256
	852			trigonelline (N'-methylnicotinate)	LC/MS pos	32401	C01004	METHYLNICOTINATE	5570		1.02		0.7265	0.6479		0.1317	0.1293		100	100		Cofactors, Prosthetic Groups, Electron Carriers	Nicotinate and nicotinamide metabolism	100001092	6138-41-6 ;	757	138.1
	863		Oxidative phosphorylation	methylphosphate	GC/MS	37070			13130		0.96		0.7576	0.6571		4.5813	4.763		100	100		Cofactors, Prosthetic Groups, Electron Carriers	Oxidative phosphorylation	100001805	7023-27-0;	1221	240.9
	864			phosphate	GC/MS	11438	C00009	Pi	1061		1		0.8234	0.6571		0.509	0.5104		100	100		Cofactors, Prosthetic Groups, Electron Carriers	Oxidative phosphorylation	461	7664-38-2 ;	1307.7	298.9
	883			riboflavin (Vitamin B2)	LC/MS pos	1827	C00255	RIBOFLAVIN	493570		1.16		0.002	0.0224		74.7692	64.5569		100	100		Cofactors, Prosthetic Groups, Electron Carriers	Riboflavin and FAD metabolism	500	83-88-5;	3111	377.2
	884			flavin mononucleotide (FMN)	LC/MS neg	15797	C00061	FMN	710		1.18		0.0724	0.198		1.2027	1.019		100	100		Cofactors, Prosthetic Groups, Electron Carriers	Riboflavin and FAD metabolism	100000251	130-40-5;	2395	455.1
	891			dehydroascorbate	GC/MS	1659	C05422	L-DEHYDRO-ASCORBATE	835		1.02		0.9027	0.6642		1.3013	1.2788		100	100		Cofactors, Prosthetic Groups, Electron Carriers	Ascorbate metabolism	301	490-83-5;	1800	245.1
	894			glucarate (saccharate)	GC/MS	1476	C00818	D-GLUCARATE	33037		1		0.7556	0.6571		0.7483	0.7511		100	100		Cofactors, Prosthetic Groups, Electron Carriers	Ascorbate metabolism	1020	5793-88-4;	1885.8	333.1
	896			gulono-1,4-lactone	GC/MS	33454	C01040	L-GULONO-1-4-LACTONE	608		1.03		0.7906	0.6571		1.0326	0.9989		100	100		Cofactors, Prosthetic Groups, Electron Carriers	Ascorbate metabolism	388	1128-23-0;	1862	333.1
	898			threonate	GC/MS	27738	C01620	L-THREONATE	151152		0.84		0.1616	0.3137		0.2979	0.3533		100	100		Cofactors, Prosthetic Groups, Electron Carriers	Ascorbate metabolism	100001022	70753-61-6;	1560.7	292.1
	914		Vitamin B metabolism (B6 or B12)	pyridoxal	LC/MS pos	1651	C00250	PYRIDOXAL	1050		0.96		0.1899	0.3445		1.2572	1.3081		100	100		Cofactors, Prosthetic Groups, Electron Carriers	Vitamin B metabolism (B6 or B12)	491	65-22-5;	1210	168.1
	918			pyridoxate	LC/MS neg	31555	C00847		6723		0.88		0.0145	0.0894		8.1713	9.2937		100	100		Cofactors, Prosthetic Groups, Electron Carriers	Vitamin B metabolism (B6 or B12)	100001121	82-82-6 ;	2210	182.1
	919			pyridoxine (Vitamin B6)	LC/MS pos	608	C00314	PYRIDOXINE	1054		1.18		0.1402	0.2878		1.0937	0.929		100	100		Cofactors, Prosthetic Groups, Electron Carriers	Vitamin B metabolism (B6 or B12)	936	58-56-0;	1386	170.1
	920		Heme Biosynthesis	heme	LC/MS pos	41754	C00032	PROTOHEME			1.42		0.4545	0.5033		1.3451	0.9479		100	100		Cofactors, Prosthetic Groups, Electron Carriers	Heme Biosynthesis	100001386	14875-96-8;	5057	616.2
	950	Nucleotide	Purine metabolism	adenine	LC/MS pos	554	C00147	ADENINE	190		1.14		0.0081	0.0572		1.583	1.384		100	100		Nucleotide	Purine metabolism	880	73-24-5;	1003	136.1
	951			adenosine	LC/MS pos	555	C00212	ADENOSINE	60961		1.12		0.1319	0.2865		0.9357	0.8351		100	100		Nucleotide	Purine metabolism	798	58-61-7;	1650	268.1
	952			adenosine 2'-monophosphate (2'-AMP)	LC/MS pos	36815	C00946	CPD-3705			1.03		0.9165	0.6714		0.2312	0.2235		100	75		Nucleotide	Purine metabolism	100001694	130-49-4;	1625	348.1
	962			allantoic acid	LC/MS neg	33434	C00499	ALLANTOATE	203		1.09		0.2683	0.4061		2.9398	2.6859		100	100		Nucleotide	Purine metabolism	218	99-16-1;	652	175.1
	963			allantoin	GC/MS	1107	C02350	ALLANTOIN	204		1.16		0.0738	0.198		12.2067	10.5223		100	100		Nucleotide	Purine metabolism	1002	97-59-6;	1809.8	518.3
	966			guanine	LC/MS pos	32352	C00242	GUANINE	764		0.84		0.0484	0.1537		0.9206	1.0984		100	100		Nucleotide	Purine metabolism	172	73-40-5;	1022	152.1
	974			hypoxanthine	LC/MS neg	3127	C00262	HYPOXANTHINE	790		1.09		0.2298	0.384		2.1432	1.9707		100	100		Nucleotide	Purine metabolism	171	68-94-0;	1313	135.1
	984			urate	GC/MS	1604	C00366	URATE			1.44		0.0495	0.1537		1.4839	1.0291		100	100		Nucleotide	Purine metabolism	1134	69-93-2;120K5305;	1928	441.2
	985			xanthine	GC/MS	3147	C00385	XANTHINE	1188		1.24		0.0585	0.1741		19.5814	15.7453		100	100		Nucleotide	Purine metabolism	1004	69-89-6;	1889.9	353
	999		Pyrimidine metabolism	2'-deoxycytidine	LC/MS neg	15949	C00881	DEOXYCYTIDINE	13711		1.04		0.6839	0.6219		0.9772	0.9358		100	100		Nucleotide	Pyrimidine metabolism	100000125	951-77-9;	1473	226.1
	1006			3-aminoisobutyrate	GC/MS	1566	C05145	3-AMINO-ISOBUTYRATE	64956		1		0.8835	0.6624		0.5965	0.5974		50	50		Nucleotide	Pyrimidine metabolism	1114	10569-72-9;214139-20-5;	1252.2	101.9
	1017			cytidine	LC/MS pos	514	C00475	CYTIDINE	6175		1.35		6.9524e-05	0.0022		0.712	0.528		100	100		Nucleotide	Pyrimidine metabolism	827	65-46-3;	1065	244
	1022			cytosine	GC/MS	573	C00380	CYTOSINE	597		1.49		0.016	0.0899		2.025	1.36		100	100		Nucleotide	Pyrimidine metabolism	881	71-30-7;	1535.5	254
	1025			ectoine	LC/MS pos	35651	C06231		126041;6993223		0.68		0.0627	0.1808		0.3268	0.4788		100	100		Nucleotide	Pyrimidine metabolism	100001635	96702-03-3;	832	143.1
	1031			thymidine	LC/MS neg	2183	C00214	THYMIDINE	5789		0.99		0.8892	0.6624		1.1996	1.212		100	100		Nucleotide	Pyrimidine metabolism	872	50-89-5;	1935	241.1
	1037			uracil	GC/MS	605	C00106	URACIL	1174		1.32		0.0052	0.0409		25.9731	19.6549		100	100		Nucleotide	Pyrimidine metabolism	825	66-22-8;	1370.4	241
	1038			uridine	LC/MS neg	606	C00299	URIDINE	6029		0.99		0.8523	0.6624		0.4425	0.4461		100	100		Nucleotide	Pyrimidine metabolism	535	58-96-8;	1430	243.1
	1045		Glucose derivative	methyl-beta-glucopyranoside	LC/MS pos	40480			2108		0.8		0.1368	0.2875		0.8925	1.1087		100	100		Nucleotide	Glucose derivative	100003693	709-50-2;	1094.3	212.1
	1046	Peptide	gamma-glutamyl	gamma-glutamylalanine	LC/MS pos	37063			440103		1.28		0.2715	0.4072		0.522	0.4081		100	100		Peptide	gamma-glutamyl	100001843	5875-41-2;	1108	219
	1048			gamma-glutamylglutamate	LC/MS pos	36738			92865		1.09		0.1677	0.3194		4.8209	4.4319		100	100		Peptide	gamma-glutamyl	331	1116-22-9;	1036	277.1
	1056			gamma-glutamylphenylalanine	LC/MS pos	33422			111299		0.89		0.3631	0.4664		0.7935	0.8931		100	100		Peptide	gamma-glutamyl	100000491	7432-24-8;	2846	295.1
	1058			gamma-glutamyltryptophan	LC/MS pos	33947			3038501		1.22		0.1526	0.2996		1.1385	0.9301		100	100		Peptide	gamma-glutamyl	100001295	66471-20-3;	3033	334.2
	1060			gamma-glutamylvaline	LC/MS pos	32393					0.79		0.3648	0.4664		1.0185	1.2893		100	100		Peptide	gamma-glutamyl	100001126	2746-34-1;	2040	247.2
	1078			arginylvaline	LC/MS pos	41395			335257		0.97		0.7076	0.6357		0.7371	0.7591		100	100		Peptide	Dipeptide	100003577	2896-20-0;	944.9	274.2
	1080			alanylisoleucine	LC/MS pos	37118			417358;5246008		1.04		0.6018	0.576		0.9156	0.884		100	100		Peptide	Dipeptide	100001891		2011	203.1
	1081			alanylleucine	LC/MS pos	37093			259583		0.96		0.6205	0.5885		1.1	1.1451		100	100		Peptide	Dipeptide	100001890	1638-60-4;	2150	203
	1083			alanylphenylalanine	LC/MS pos	38679			2080		0.94		0.748	0.6571		1.7695	1.8917		100	100		Peptide	Dipeptide	100002700	3061-90-3;	2422	237.2
	1088			asparagylleucine	LC/MS pos	42980					1.09		0.3646	0.4664		0.9515	0.8699		100	100		Peptide	Dipeptide	100003156		2170	246.2
	1090			aspartylphenylalanine	LC/MS pos	22175			93078		1.18		0.4937	0.5305		0.8705	0.7401		100	100		Peptide	Dipeptide	100000803	13433-09-5;	2538	281.1
	1112			glycylphenylalanine	LC/MS pos	33954			1549344;92953		0.92		0.3939	0.4749		0.8874	0.9655		100	100		Peptide	Dipeptide	100001268	3321-03-7;	2377	223.1
	1126			isoleucylleucine	LC/MS pos	36760			11644431		0.97		0.8379	0.6591		1.0577	1.0934		100	100		Peptide	Dipeptide	100001708	26462-22-6;	2856	245.1
	1130			valylphenylalanine	LC/MS neg	40688			6993119;6993120		0.94		0.6766	0.6219		2.0236	2.1472		100	100		Peptide	Dipeptide	100003645	3918-92-1;	3560	263.2
	1131			valylvaline	LC/MS pos	40728			409682;4280382		1.55		0.0736	0.198		1.3505	0.8725		100	100		Peptide	Dipeptide	100003650	3918-94-3;	1842	217.2
	1135			leucylleucine	LC/MS pos	36756	C11332	L-LEUCYL-L-LEUCINE	76807;6992072		1		0.687	0.6219		1.075	1.0708		75	100		Peptide	Dipeptide	100001710	3303-31-9;	3012	245.1
	1147			leucylglycine	LC/MS pos	40045			79070		1.15		0.2911	0.4134		0.7329	0.6395		100	100		Peptide	Dipeptide	100003185	686-50-0;	1800	189.2
	1165			isoleucylglycine	LC/MS pos	40008			342532		1.29		0.3227	0.437		0.8346	0.6451		100	50		Peptide	Dipeptide	100003169	868-28-0;	1732	189.2
	1168			isoleucylthreonine	LC/MS pos	42968					1.2		0.3093	0.4267		0.8772	0.7316		100	100		Peptide	Dipeptide	100003175		1555.1	233.2
	1172			threonylisoleucine	LC/MS pos	42972					1.02		0.9732	0.6865		1.358	1.3376		100	100		Peptide	Dipeptide	100003203		2135	233.2
	1173			threonylphenylalanine	LC/MS pos	31530			4099799;4099798		1.06		0.9464	0.6778		1.0462	0.9885		100	100		Peptide	Dipeptide	100001125	16875-27-7;	2500	267.2
	1174			aspartylleucine	LC/MS pos	40068			332962		0.98		0.8181	0.6571		1.1039	1.1248		100	100		Peptide	Dipeptide	100003158	3062-14-4;	2310	247.2
	1176			isoleucylalanine	LC/MS pos	40046			5246009;5246010		0.89		0.4398	0.496		0.8827	0.9966		100	100		Peptide	Dipeptide	100003163	24787-73-3;	1686	203.2
	1177			isoleucylvaline	LC/MS pos	40049			5246011;435949		0.83		0.3751	0.47		1.084	1.309		100	100		Peptide	Dipeptide	100003178	41017-96-3;	2202	231.2
	1178			leucylalanine	LC/MS pos	40010			259321		0.91		0.4759	0.518		1.0877	1.2009		100	100		Peptide	Dipeptide	100003179	7298-84-2;	1760	203.2
	1180			leucylglutamate	LC/MS pos	40021			5259589;5259590		0.92		0.9374	0.6763		0.6978	0.7614		100	100		Peptide	Dipeptide	100003184		1716	261.2
	1181			leucylphenylalanine	LC/MS pos	40026			259325		1.01		0.8681	0.6624		4.1812	4.1324		100	100		Peptide	Dipeptide	100003189	3063-05-6;	3308	279.2
	1184			lysylleucine	LC/MS pos	40020			4682588		1.02		0.8814	0.6624		0.9269	0.9126		100	100		Peptide	Dipeptide	100003196	7369-79-1;	1546	260.2
	1185			serylisoleucine*	LC/MS pos	40193					0.96		0.5771	0.5654		1.1968	1.2485		100	100		Peptide	Dipeptide	100003201	510-791-9560;	2021	219.2
	1186			serylleucine	LC/MS pos	40066					1.07		0.5003	0.5305		1.0074	0.9439		100	100		Peptide	Dipeptide	100003202	6665-16-3;	2106	219.2
	1187			serylphenyalanine	LC/MS pos	40054					0.9		0.4865	0.5265		2.4743	2.7399		100	100		Peptide	Dipeptide	100003253		2348	253.2
	1188			threonylleucine	LC/MS pos	40051			4420322		1.1		0.1631	0.3137		0.8478	0.7741		100	100		Peptide	Dipeptide	100003204	50299-12-2;	2204	233.2
	1190			valylisoleucine	LC/MS pos	40050			5246012;5246013		0.98		0.881	0.6624		0.9311	0.9516		100	100		Peptide	Dipeptide	100003209	20556-14-3;	2365	231.2
	1191			valylleucine	LC/MS pos	39994			352039		1.14		0.2383	0.3947		1.1791	1.0335		100	100		Peptide	Dipeptide	100003210	22906-55-4;	2503.3	231.2
	1200			asparagylisoleucine	LC/MS pos	42976					1.24		0.2493	0.4012		1.2651	1.0226		100	100		Peptide	Dipeptide	100003155		2070	246.2
	1202			leucylthreonine	LC/MS pos	42969					1.01		0.9033	0.6642		1.3065	1.2971		100	100		Peptide	Dipeptide	100003191		1621.9	233.2
	1223			seryltyrosine	LC/MS pos	42077			4575735		1.04		0.6889	0.6219		0.8087	0.7751		100	100		Peptide	Dipeptide	100003525	21435-27-8;	1714	269.2
	1229			threonylvaline	LC/MS pos	42011			416721;4278432		1.16		0.4966	0.5305		0.399	0.3446		100	100		Peptide	Dipeptide	100003534	99032-17-4;	1574.5	219.2
	1244			glutamine-leucine	LC/MS pos	42994					1.15		0.2899	0.4134		1.7066	1.4827		100	100		Peptide	Dipeptide	100003160		2180	260.2
	1247			lysylphenylalanine	LC/MS pos	42080			3459978		0.82		0.2016	0.3507		0.8072	0.9864		100	100		Peptide	Dipeptide	100003562	4078-58-4;	1755	294.3
	1320		Benzenoids	3,4-dihydroxybenzoate	GC/MS	18292	C00230	CPD-12743	72		1.02		0.8905	0.6624		0.8614	0.8464		75	100		Secondary metabolism	Benzenoids	100000440	99-50-3;	1768	193
	1330			benzoate	GC/MS	15778	C00180	BENZOATE	243		0.98		0.8579	0.6624		1.4035	1.4359		100	100		Secondary metabolism	Benzenoids	100000008	65-85-0;	1291.5	179
	1346			vanillate	GC/MS	35639	C06672		8468		0.93		0.5047	0.531		26.8536	28.8855		100	100		Secondary metabolism	Benzenoids	100001634	121-34-6;	1728	297
	1348		Fatty acid and sugar derivatives	galactarate (mucic acid)	GC/MS	20881			3037071		0.91		0.5365	0.5524		0.7795	0.8544		100	100		Secondary metabolism	Fatty acid and sugar derivatives	100000881	526-99-8;	1899.3	333.1
	1349			pyromucic acid	GC/MS	43338	C01546	2-furoate	6919		1.43		0.334	0.4481		1.3282	0.9259		100	100		Secondary metabolism	Fatty acid and sugar derivatives	100004211	88-14-2;	1181.2	125
	1354			6,7,4'-trihydroxyisoflavone	LC/MS pos	37113	C14314	CPD-6998	5284649		0.62		0.0007	0.0103		0.7726	1.2556		100	100		Secondary metabolism	Flavonoids	100001825	17817-31-1;	3965	271
	1357			apigenin	LC/MS neg	21189	C01477	CPD-431	5280443		0.46		0.0736	0.198		0.7161	1.5479		100	100		Secondary metabolism	Flavonoids	100000935	520-36-5;	3880	269.1
	1367			daidzein	LC/MS pos	32453	C10208	DAIDZEIN	5281708		0.83		0.0006	0.0103		341.336	409.539		100	100		Secondary metabolism	Flavonoids	100001219	486-66-8 ;	4200	255.1
	1368			daidzin	LC/MS pos	32435	C10216	CPD-3424	11992452		0.62		0.0014	0.0171		23.6867	38.3184		100	100		Secondary metabolism	Flavonoids	100001218	552-66-9 ;	3184	417
	1383			genistein	LC/MS neg	32448	C06563	CPD-3141	5280961		0.84		5.5154e-05	0.0022		64.0802	76.0759		100	100		Secondary metabolism	Flavonoids	100001221	446-72-0 ;	3745	269.1
	1384			genistin	LC/MS pos	32436	C09126	CPD-3421	5281377		0.89		0.142	0.2878		0.9186	1.0341		100	100		Secondary metabolism	Flavonoids	100001220	529-59-9 ;	3620	433
	1385			glycitein	LC/MS pos	34024	C14536		5317750		0.84		0.0036	0.0299		140.274	166.859		100	100		Secondary metabolism	Flavonoids	100001222	40957-83-3 ;	4250	285.1
	1386			glycitin	LC/MS neg	32432	C16195		187808		0.59		3.645e-05	0.0022		3.6854	6.2112		100	100		Secondary metabolism	Flavonoids	100001217	40426-10-4;	3275	283.2
	1400			naringenin	LC/MS neg	21182	C00509	NARINGENIN-CMPD	932		0.98		0.841	0.6591		1.0445	1.0633		100	100		Secondary metabolism	Flavonoids	100000920	67604-48-2;	3484	271.1
	1411			syringic acid	GC/MS	37091	C10833		10742		0.93		0.4411	0.496		1.0616	1.1469		100	100		Secondary metabolism	Flavonoids	100001919	530-57-4;	1824	327.2
	1414			coumestrol	LC/MS pos	38134	C10205	CPD-11779	5281707		0.95		0.8737	0.6624		1.0442	1.1002		100	100		Secondary metabolism	Flavonoids	100002264	479-13-0;	4662	269.1
	1416			chrysoeriol	LC/MS neg	40474	C04293	574-TRIHYDROXY-3-METHOXYFLAVONE	5280666		1.07		0.0993	0.2371		1.0457	0.9796		100	100		Secondary metabolism	Flavonoids	100002959	491-71-4;	3935.2	299.2
	1420			liquiritigenin	LC/MS neg	39607	C09762	CPD-3061	1889		0.97		0.6489	0.6119		0.9309	0.9644		100	100		Secondary metabolism	Flavonoids	100002326	578-86-9;	3382	255.1
	1426			glyceollin III	LC/MS neg	43520	C15511	cpd-4407	11954193		0.48		0.0561	0.1696		0.5353	1.1066		100	100		Secondary metabolism	Flavonoids	100004311	61080-23-7;	5073	337.2
	1461			coniferyl aldehyde	LC/MS pos	36745	C02666	CONIFERYL-ALDEHYDE	5280536		0.88		0.3479	0.457		0.9519	1.0793		100	100		Secondary metabolism	Phenylpropanoids	100001684	458-36-6;	3587	179.1
	1466			ferulate	GC/MS	35630	C01494	FERULIC-ACID	445858		0.83		0.1256	0.2815		1.0233	1.2274		100	100		Secondary metabolism	Phenylpropanoids	100001542	537-98-4;	1929	338.1
	1484			pinoresinol	LC/MS neg	42963	C10872		73399		0.5		0.0014	0.0171		0.7003	1.3871		100	100		Secondary metabolism	Phenylpropanoids	100003495	487-36-5;	4167	357.3
	1519		Terpenoids	lupeol	GC/MS	39938	C08628	CPD-90			0.87		0.2507	0.4012		1.4334	1.6537		100	100		Secondary metabolism	Terpenoids	100003129	545-47-1;	2415	189.2
	1522			alpha-amyrin	GC/MS	42151	C08615	CPD-8250	73170		0.81		0.0996	0.2371		8.2489	10.1559		100	100		Secondary metabolism	Terpenoids	100003899	638-95-9;	2409.6	218.2
	1524			betulinic acid	GC/MS	40333	C08619	cpd-14493	2371		0.79		0.2753	0.4087		0.8937	1.1295		100	100		Secondary metabolism	Terpenoids	100003483	472-15-1;	2475.2	189.2
	1525			soyasaponin I	LC/MS neg	43590	C08983	cpd-13255	122097		0.95		0.4745	0.518		1.7257	1.8199		100	100		Secondary metabolism	Terpenoids	100004481	51330-27-9;	5150	941.7
	1526			soyasaponin II	LC/MS neg	43589	C12081		171435		1.05		0.4011	0.4805		1.1819	1.1269		100	100		Secondary metabolism	Terpenoids	100004482	55319-36-3;	5162	911.7
	1618	Xenobiotics	Chemicals	trizma acetate	GC/MS	20710	C07182	TRIS	81291;16218782		2.2		9.1733e-05	0.0025		5.418	2.4608		100	100		Xenobiotics	Chemicals	100000856	6850-28-8;	1525	306.2
